# Supplementary material for: Pathway Analysis Using Genome-Wide Association Study Data for Coronary Restenosis – A Potential Role for the PARVB Gene
Source: PLoS One. 2013 Aug 9;8(8):e70676. doi: 10.1371/journal.pone.0070676 (PMC3739784; doi:10.1371/journal.pone.0070676)
Supplement: Table S1 — Pathway analysis of pathways potentially related to restenosis. (XLS) [file pone.0070676.s001.xls]

## Sheet: Table S1
Supplementary table S1, Pathway analysis of pathways potentially related to restenosis
	Pathway	Database	PLINK	GRASS	ALIGATOR
Inflammation
	CCR3 signaling in Eosinophils	BioCarta	0.17	0.57	0.42
	Pertussis toxin-insensitive CCR5 Signaling in Macrophage	BioCarta	0.86	0.59	NS
	CD40L Signaling pathway	BioCarta	0.59	0.13	NS
	The Co-Stimulatory Signal During T-cell Activation (CTLA-4)	BioCarta	0.60	0.51	0.12
	CXCR4 Signaling pathway	BioCarta	0.40	0.87	0.35
	IL10 Anti-inflammatory Signaling pathway	BioCarta	0.014	0.08	0.17
	IL12 signaling pathway	BioCarta	0.89	0.70	NS
	Signal transduction through IL1R	BioCarta	0.76	0.24	NS
	IL2 signaling pathway	BioCarta	0.006	0.012	0.08
	IL3 signaling pathway	BioCarta	0.05	0.02	0.08
	IL4 signaling pathway	BioCarta	0.02	0.04	0.008
	IL6 signaling pathway	BioCarta	<0.001	0.08	0.01
	T Cell Receptor Signaling pathway	BioCarta	0.69	0.29	0.16
	Toll-Like Receptor pathway	BioCarta	0.93	0.56	NS
	Cell adhesion molecules (CAMs)	KEGG	0.42	0.49	NS
	Cytokine-cytokine receptor interaction	KEGG	0.67	0.68	0.48
	Leukocyte trans-endothelial migration	KEGG	0.41	0.74	0.46
	Toll-like receptor signaling pathway	KEGG	0.89	0.45	0.78
	Activated TLR4 signaling	Reactome	0.52	0.13	NS
	CD28 co stimulation	Reactome	0.45	0.22	0.25
	CTLA4 inhibitory signaling	Reactome	0.65	0.37	NS
	MYD88 cascade	Reactome	0.31	0.10	NS
	Cytokine Signaling in Immune system	Reactome	0.88	0.95	NS
	TCR Signaling	Reactome	0.80	0.99	0.62
	Toll Like Receptor 3 (TLR3) Cascade	Reactome	0.99	0.98	NS
	Toll Like Receptor 4 (TLR4) Cascade	Reactome	0.39	0.16	NS
	Toll Like Receptor 9 (TLR9) Cascade	Reactome	0.44	0.14	NS
Proliferation
	EGF Signaling Pathway	BioCarta	0.02	0.03	NS
	Role of Mitochondria in Apoptotic Signaling	BioCarta	0.80	0.006	NS
	PDGF Signaling Pathway	BioCarta	0.008	0.03	0.02
	TGF beta signaling pathway	BioCarta	0.13	0.15	0.26
	Jak-STAT signaling pathway	KEGG	0.16	0.37	0.13
	MAPK signaling pathway	KEGG	0.96	0.62	0.93
	mTOR signaling pathway	KEGG	0.54	0.51	0.30
	TGF-beta signaling pathway	KEGG	0.45	0.85	0.11
	VEGF signaling pathway	KEGG	0.26	0.61	0.14
	mTOR signaling	Reactome	0.70	0.07	0.46
	Signaling by BMP	Reactome	0.78	0.84	NS
	Signaling by PDGF	Reactome	0.14	0.10	0.28
	Signaling by TGF-beta Receptor Complex	Reactome	0.38	0.59	NS
Vascular function
	Extracellular matrix pathway	BioCarta	0.14	0.50	0.16
	Vascular smooth muscle contraction	KEGG	0.03	0.48	0.13
	Caspase-mediated cleavage of cytoskeletal proteins	Reactome	0.25	0.03	NS
	Cell-extracellular matrix interactions	Reactome	0.009	0.17	0.14
	Metabolism of nitric oxide	Reactome	0.71	0.89	NS
	Smooth Muscle Contraction	Reactome	0.08	0.54	0.25
Transcription
	HDAC pathway	BioCarta	0.84	0.43	0.38
	Insulin Signaling pathway	BioCarta	0.02	0.14	0.001
	Gene Regulation by Peroxisome Proliferators via PPARa	BioCarta	0.16	0.56	NS
	Degradation of the RAR and RXR by the proteasome	BioCarta	0.18	0.011	0.23
	Control of Gene Expression by Vitamin D Receptor	BioCarta	0.008	0.07	0.003
	Notch signaling pathway	KEGG	0.30	0.05	0.17
	PPAR signaling pathway	KEGG	0.04	0.39	0.30
	Notch-HLH transcription pathway	Reactome	0.26	0.02	0.53
NS, not significant (pathway did not meet test criteria)
