# Supplementary material for: Pathway Analysis Using Genome-Wide Association Study Data for Coronary Restenosis – A Potential Role for the PARVB Gene
Source: PLoS One. 2013 Aug 9;8(8):e70676. doi: 10.1371/journal.pone.0070676 (PMC3739784; doi:10.1371/journal.pone.0070676)
Supplement: Table S2 — SNP set analysis of all the separate genes of the top pathways. (XLS) [file pone.0070676.s002.xls]

## Sheet: Table S2
Supplementary table S2, SNP set analysis of all the separate genes of the top pathways
Pathway	Gene	SNPs (total)	SNPs (significant)	SNPs (independent)	P-value	SNPs in final analysis
BIOCARTA_IL6_PATHWAY
	RAF1	19	6	2	0.0013	rs1532534	rs1532533
	JAK1	30	20	8	0.005899	rs2256298	rs310219	rs2780900	rs17127169	rs310247	rs974019	rs3790541	rs12745769
	STAT3	7	3	1	0.006199	rs6503695
	IL6	10	1	1	0.0392	rs11766273
	GRB2	11	10	3	0.0431	rs12950752	rs16967789	rs930297
	CSNK2A1	12	6	5	0.1114	rs6116511	rs6037819	rs4815707	rs459012	rs188205
	IL6R	9	1	1	0.124	rs4553185
	SHC1	1	1	1	0.1284	rs12076073
	MAP2K1	10	4	1	0.1974	rs1432443
	SOS1	11	1	1	0.2969	rs963731
	FOS	4	2	2	0.3173	rs7101	rs1063169
	JAK3	12	4	3	0.7351	rs11086080	rs7245564	rs3761049
	JUN	3	0	0	1	NA
	IL6ST	9	0	0	1	NA
	SRF	4	0	0	1	NA
	JAK2	20	0	0	1	NA
	HRAS	0	0	0	1	NA
	PTPN11	5	0	0	1	NA
	MAPK3	3	0	0	1	NA
	TYK2	10	0	0	1	NA
	CEBPB	1	0	0	1	NA
	ELK1	2	0	0	1	NA
BIOCARTA_IL2_PATHWAY
	RAF1	19	6	2	0.0008999	rs1532534	rs1532533
	JAK1	30	20	8	0.006499	rs2256298	rs310219	rs2780900	rs17127169	rs310247	rs974019	rs3790541	rs12745769
	STAT5B	5	2	1	0.0102	rs8064638
	GRB2	11	10	3	0.0419	rs12950752	rs16967789	rs930297
	STAT5A	3	1	1	0.0422	rs8072785
	CSNK2A1	12	6	5	0.108	rs6116511	rs6037819	rs4815707	rs459012	rs188205
	IL2RB	21	3	2	0.1318	rs3218295	rs2072861
	SHC1	1	1	1	0.1319	rs12076073
	MAP2K1	10	4	1	0.2098	rs1432443
	SOS1	11	1	1	0.2969	rs963731
	FOS	4	2	2	0.3112	rs7101	rs1063169
	LCK	4	1	1	0.4637	rs695161
	JAK3	12	4	3	0.7304	rs11086080	rs7245564	rs3761049
	SYK	70	17	13	0.7372	rs1755991	rs9695993	rs12550873	rs10993709	rs290212	rs2613310	rs290986	rs290229	rs4744505	rs10993698	rs1172665	rs290213	rs1049164
	JUN	3	0	0	1	NA
	IL2	1	0	0	1	NA
	IL2RA	48	0	0	1	NA
	MAPK8	6	0	0	1	NA
	HRAS	0	0	0	1	NA
	MAPK3	3	0	0	1	NA
	ELK1	2	0	0	1	NA
	IL2RG	2	0	0	1	NA
BIOCARTA_PDGF_PATHWAY
	RAF1	19	6	2	0.0011	rs1532534	rs1532533
	STAT3	7	3	1	0.005	rs6503695
	JAK1	30	20	8	0.006399	rs2256298	rs310219	rs2780900	rs17127169	rs310247	rs974019	rs3790541	rs12745769
	STAT5B	5	2	1	0.009699	rs8064638
	PIK3R1	31	7	5	0.0376	rs17318918	rs10515074	rs1043526	rs4122269	rs40419
	STAT5A	3	1	1	0.0418	rs8072785
	GRB2	11	10	3	0.0421	rs12950752	rs16967789	rs930297
	PIK3CG	12	5	2	0.08109	rs6956373	rs849370
	CSNK2A1	12	6	5	0.1112	rs6116511	rs6037819	rs4815707	rs459012	rs188205
	SHC1	1	1	1	0.1334	rs12076073
	STAT6	7	4	2	0.186	rs703817	rs2598483
	MAP2K1	10	4	1	0.2069	rs1432443
	PIK3CA	14	8	2	0.2955	rs6443624	rs13082485
	SOS1	11	1	1	0.303	rs963731
	FOS	4	2	2	0.3137	rs7101	rs1063169
	PRKCB	93	34	18	0.3363	rs9302421	rs3785396	rs8048821	rs1989647	rs1976194	rs11644907	rs7202459	rs12931116	rs11648535	rs381901	rs4787676	rs2238493	rs392715	rs11074594	rs7200798	rs198182	rs11859534	rs198156
	PDGFRA	13	4	2	0.4732	rs4864872	rs2307049
	STAT4	29	1	1	0.5395	rs7572482
	MAP2K4	17	8	4	0.5742	rs2159140	rs12051769	rs7224074	rs8065164
	PRKCA	128	33	20	0.5826	rs11871468	rs8074995	rs16959970	rs4644888	rs11656279	rs7224633	rs11656099	rs7207499	rs9904266	rs4381631	rs3848423	rs8464	rs1860984	rs8074294	rs17686425	rs9908814	rs12603061	rs9896134	rs1806448	rs11652956
	STAT1	16	1	1	0.7735	rs12987796
	JUN	3	0	0	1	NA
	RASA1	11	0	0	1	NA
	SRF	4	0	0	1	NA
	PDGFA	0	0	0	1	NA
	MAPK8	6	0	0	1	NA
	HRAS	0	0	0	1	NA
	STAT2	2	0	0	1	NA
	MAPK3	3	0	0	1	NA
	MAP3K1	4	0	0	1	NA
	PLCG1	6	0	0	1	NA
	ELK1	2	0	0	1	NA
BIOCARTA_VDR_PATHWAY
	NCOR1	14	4	1	0.0033	rs3744328
	VDR	33	5	4	0.0116	rs11574027	rs11574077	rs11168287	rs9729
	BAZ1B(WSTF)	6	1	1	0.0236	rs17400042
	SUPT16H(FACTP140)	4	1	1	0.05149	rs6571769
	EP300	6	2	2	0.07239	rs9611502	rs5758251
	NCOA1	16	1	1	0.1012	rs17736503
	NCOA3	21	8	5	0.1177	rs2868802	rs6066426	rs13043637	rs2868804	rs2143491
	KAT2B	44	15	10	0.1302	rs7620481	rs2948085	rs17796904	rs11714225	rs6808352	rs9829896	rs9874923	rs6550373	rs2292227	rs2365794
	PRMT1	3	1	1	0.1547	rs3745469
	SMARCE1(BAF57)	10	3	1	0.1678	rs1474454
	CARM1	4	1	1	0.2556	rs1529711
	TOP2B	11	1	1	0.2981	rs6782425
	NCOA2	28	12	4	0.3002	rs16936837	rs10504474	rs17676138	rs13260857
	TSC2	7	3	3	0.3087	rs11876	rs2531213	rs7185040
	RXRA	21	9	4	0.3359	rs4917354	rs11185644	rs10776909	rs12339187
	SMARCA4(BRG1)	18	3	3	0.3364	rs6511719	rs1529729	rs17001078
	SNW1(NCOA62)	14	3	1	0.6419	rs11622293
	CREBBP(CBP)	15	1	1	0.854	rs2239318
	ARID1A(AF250)	3	0	0	1	NA
	HDAC1	0	0	0	1	NA
	SMARCC1(BAF155)	16	0	0	1	NA
	ACTL6A(BAF53)	9	0	0	1	NA
	SMARCD1(BAF60a)	2	0	0	1	NA
	SMARCC2(BAF170)	4	0	0	1	NA
	COPS2(ALIEN)	4	0	0	1	NA
	PPARBP(MED1)	3	0	0	1	NA
	CHAF1A(CAF1P150)	7	0	0	1	NA
REACTOME_CELLEXTRACELLULAR_MATRIX_INTERACTIONS
	PARVB	93	27	24	0.0011	rs139107	rs2092351	rs6006636	rs2179559	rs2267617	rs139069	rs2072949	rs2267604	rs139096	rs5764455	rs9614207	rs6006611	rs5764066	rs2092437	rs7292425	rs133911	rs2073080	rs5764560	rs8140244	rs5764495	rs2896022	rs2281292	rs6006615	rs6006486
	LIMS2	14	2	2	0.0139	rs2288657	rs2243934
	RSU1	81	1	1	0.05309	rs12572686
	FLNA	1	1	1	0.1062	rs2070822
	PARVA	60	10	9	0.2626	rs7107848	rs10765959	rs11547363	rs10831841	rs1365403	rs10765955	rs7101596	rs871939	rs7644
	PXN	7	1	1	0.3419	rs3999561
	FBLIM1	8	3	3	0.4067	rs10803398	rs867321	rs12725198
	ITGB1	14	3	2	0.5442	rs2153875	rs4587680
	PLEKHC1(FERMT2)	17	2	1	0.549	rs8007536
	ILK	6	2	2	0.5535	rs4758441	rs2072651
	ACTN1	51	18	12	0.5539	rs729725	rs3784135	rs2268982	rs2268969	rs2268978	rs3784140	rs1884634	rs2268968	rs11623410	rs17106413	rs4899272	rs2300875
	FLNC	7	1	1	0.5789	rs902842
	LIMS1	7	0	0	1	NA
	TESK1	1	0	0	1	NA
	VASP	8	0	0	1	NA
	ARHGEF6	6	0	0	1	NA
BIOCARTA_MITOCHONDRIA_PATHWAY
	DIABLO	2	1	1	0.0322	rs12870
	CASP6	7	4	2	0.1073	rs3181187	rs5030606
	AIFM1	5	3	1	0.1079	rs210032
	CYCS	3	2	2	0.1174	rs10951046	rs12700583
	XIAP	15	3	1	0.2201	rs3752861
	APAF1	18	8	2	0.2556	rs12821083	rs7315397
	DFFB	15	8	6	0.3815	rs6670527	rs12082157	rs7367066	rs3205087	rs12756705	rs10797348
	BCL2L1	7	2	1	0.443	rs6058381
	CASP8	12	7	4	0.4677	rs10931934	rs10931936	rs6747918	rs2293554
	CASP3	4	1	1	0.5071	rs4862396
	CASP7	15	6	3	0.5127	rs3124743	rs12415607	rs11196422
	BAK1	14	4	4	0.548	rs210131	rs4559081	rs210134	rs396746
	BID	18	3	2	0.5687	rs5992838	rs8919
	BCL2	70	11	9	0.6641	rs17676919	rs11152377	rs4987721	rs8085707	rs4987853	rs7230970	rs4941183	rs4987852	rs1982673
	BIK	15	1	1	0.8198	rs5996274
	ENDOG	6	0	0	1	NA
	DFFA	6	0	0	1	NA
	CASP9	9	0	0	1	NA
	BIRC3	3	0	0	1	NA
	BIRC2	4	0	0	1	NA
	BAX	6	0	0	1	NA
