# Supplementary material for: Pathway Analysis Using Genome-Wide Association Study Data for Coronary Restenosis – A Potential Role for the PARVB Gene
Source: PLoS One. 2013 Aug 9;8(8):e70676. doi: 10.1371/journal.pone.0070676 (PMC3739784; doi:10.1371/journal.pone.0070676)
Supplement: Table S3 — Baseline characteristics of German BMS cohort (N = 1537). (XLS) [file pone.0070676.s003.xls]

## Sheet: Table S3
Supplementary table S3, Baseline characteristics of German BMS cohort (N=1537)
Parameter	No restenosis (n=1249)	Restenosis (n=288)	P
Sex (male)	955 (76,5%)	223 (77,4%)	0.73
Diabetes	251 (20,1%)	60 (20,8%)	0.78
Current smoker	375 (30,0%)	85 (29,5%)	0.86
Hypercholesterolemia	549 (0,44%)	111 (38,5%)	0.09
Hypertension	870 (69,7%)	202 (70,1%)	0.87
Prior MI	288 (23,1%)	59 (20,5%)	0.35
instable AP	337 (27,0%)	94 (32,6%)	0.05
Total occlusion	193 (15,5%)	52 (18,1%)	0.27
Age	64,5 ± 11,1	63,5 ± 10,2	0.19
